# Supplementary material for: Determining Critical Physiological and Drug Specific Parameters for Enhancing a Physiologically Based Pharmacokinetics Model for the Female Reproductive Tract
Source: Pharmaceutics. 2026 Jul 22;18(7):903. doi: 10.3390/pharmaceutics18070903 (PMC13415130; doi:10.3390/pharmaceutics18070903)
Supplement: Supplementary file 1 [file pharmaceutics-18-00903-s001.zip]

Archive with 1 entries (1 files):
- pharmaceutics-4362643-supplementary.pdf
